# Supplementary material for: Network structure and fluctuation data improve inference of metabolic interaction strengths with the inverse Jacobian
Source: NPJ Syst Biol Appl. 2024 Nov 23;10:137. doi: 10.1038/s41540-024-00457-y (PMC11585569; doi:10.1038/s41540-024-00457-y)
Supplement: Supplementary file 2 — Supplementary data [file 41540_2024_457_MOESM2_ESM.zip]

Archive with 12 entries (11 files):
- Supplementary Data 1/
- __MACOSX/._Supplementary Data 1
- Supplementary Data 1/B_cancer_R1.fig
- __MACOSX/Supplementary Data 1/._B_cancer_R1.fig
- Supplementary Data 1/B_cancer_R2.fig
- __MACOSX/Supplementary Data 1/._B_cancer_R2.fig
- Supplementary Data 1/Models_Jacobian_information.mat
- __MACOSX/Supplementary Data 1/._Models_Jacobian_information.mat
- Supplementary Data 1/Enzyme_Fluctuation_Inverse_Jacobian_algorithm.m
- __MACOSX/Supplementary Data 1/._Enzyme_Fluctuation_Inverse_Jacobian_algorithm.m
- Supplementary Data 1/superpath_information.mat
- __MACOSX/Supplementary Data 1/._superpath_information.mat
